# Supplementary material for: Lactate Activates Germline and Cleavage Embryo Genes in Mouse Embryonic Stem Cells
Source: Cells. 2022 Feb 4;11(3):548. doi: 10.3390/cells11030548 (PMC8833948; doi:10.3390/cells11030548)
Supplement: Supplementary file 1 [file cells-11-00548-s001.zip]

Archive with 1 entries (1 files):
- cells-1572826-supplementary.pdf
